# Supplementary material for: Regional Variation of the CD4 and CD8 T Cell Epitopes Conserved in Circulating Dengue Viruses and Shared with Potential Vaccine Candidates
Source: Viruses. 2024 May 5;16(5):730. doi: 10.3390/v16050730 (PMC11126086; doi:10.3390/v16050730)
Supplement: Supplementary file 1 [file viruses-16-00730-s001.zip]

Archive with 1 entries (1 files):
- viruses-2874011-supplementary.pdf
